# Supplementary material for: Antimicrobial susceptibility in Neisseria gonorrhoeae and epidemiological data of gonorrhoea patients in five cities across Ethiopia, 2021–22
Source: JAC Antimicrob Resist. 2024 Feb 1;6(1):dlae002. doi: 10.1093/jacamr/dlae002 (PMC10833647; doi:10.1093/jacamr/dlae002)
Supplement: dlae002_Supplementary_Data [file dlae002_supplementary_data.zip]

Archive with 2 entries (2 files):
- JAC-AMR-2023-183_Supplementary Tables S1 and S2.pdf
- JAC-AMR-2023-183_Supplementary figure S1.pdf
